# Supplementary material for: Functional transposition of renal functions to the posterior intestine during maturation in male three-spined stickleback
Source: Sci Rep. 2025 Jun 20;15:20164. doi: 10.1038/s41598-025-05513-z (PMC12181344; doi:10.1038/s41598-025-05513-z)
Supplement: Supplementary file 2 — Supplementary Material 2 [file 41598_2025_5513_MOESM2_ESM.xlsx]

## Sheet: Table S1
Table S1. Expression levels of transmembrane transporters (differentially regulated), aquaporins, claudins, cadherins and connexins between the kidney and posterior intestine of 11KA treated nesting male three-spined stickleback
Gene symbol	Description	Kidney (K)				Posterior intestine (PI)
		Total counts	P-value	FDR	Fold change (11KA Vs Casterated)	Total counts	P-value	FDR	Fold change (11KA Vs Casterated)
Inorganic cation/anion transporters
atp1a1a.2	ATPase Na+/K+ transporting subunit alpha 1a, tandem duplicate 2 [Source:ZFIN;Acc:ZDB-GENE-001212-2]	22878.5	1.37025e-39	2.91624e-37	-2.38719	22959.3	1.76389e-05	0.000921312	1.57812
atp1b1b	ATPase Na+/K+ transporting subunit beta 1b [Source:ZFIN;Acc:ZDB-GENE-001127-4]	6701.04	1.24259e-70	6.17063e-68	-2.85921	5283.42	0.00491741	0.0671811	1.38847
atp2a3	ATPase sarcoplasmic/endoplasmic reticulum Ca2+ transporting 3 [Source:ZFIN;Acc:ZDB-GENE-060531-103]	422.081	0.00949922	0.0634165	-1.55653	248.13	0.00654182	0.0831413	1.87031
atp5pb	ATP synthase peripheral stalk-membrane subunit b [Source:ZFIN;Acc:ZDB-GENE-041010-33]	2071.9	0.000124779	0.00160869	-1.36676	2796.77	0.00131823	0.0270142	1.42898
ca2	---	755.882	9.94476e-26	1.04171e-23	-3.89582	155.575	0.00210755	0.0371467	-2.35691
ca4c	carbonic anhydrase IV c [Source:ZFIN;Acc:ZDB-GENE-080815-6]	58.2371	0.00226564	0.0196111	-3.81569
cahz	carbonic anhydrase [Source:NCBI gene;Acc:30331]	448.344	7.75213e-05	0.0010437	-1.90014	32.4091	0.370365	?	-1.72173
slc1a3a	solute carrier family 1 member 3a [Source:NCBI gene;Acc:323439]	437.084	8.68182e-08	2.0001e-06	-2.38176	10.953	0.341899	?	2.76929
slc4a1a	solute carrier family 4 member 1a (Diego blood group) [Source:ZFIN;Acc:ZDB-GENE-010525-1]	2270.79	9.12674e-05	0.00120801	-1.62884	79.8046	0.240097	0.716882	-1.65949
slc4a2b	---	425.48	0.0261817	0.13958	1.44025	132.817	0.90952	0.993475	1.03663
slc4a11	solute carrier family 4 member 11 [Source:HGNC Symbol;Acc:HGNC:16438]	2455.99	8.41157e-11	2.97579e-09	-1.69905	397.951	0.0546508	0.328585	-1.62348
slc5a8l	solute carrier family 5 member 8, like [Source:NCBI gene;Acc:556156]	611.561	3.30883e-05	0.000486457	-1.83172	1707.69	0.0174817	0.163302	-1.44351
slc8a2a	solute carrier family 8 member 2a [Source:ZFIN;Acc:ZDB-GENE-060531-155]	591.03	0.000568036	0.00609786	1.645
slc9a3.2	solute carrier family 9 member A3, tandem duplicate 2 [Source:ZFIN;Acc:ZDB-GENE-060503-640]	951.663	8.16015e-29	9.76886e-27	-3.59791
slc9a3r1	---	1570.58	7.20053e-12	2.81471e-10	-1.88893	4691.15	0.00971323	0.109334	1.30144
slc12a1	solute carrier family 12 member 1 [Source:ZFIN;Acc:ZDB-GENE-080130-3]	544.471	5.11275e-18	3.46221e-16	-3.70098	3755.12	0.945574	0.995821	1.00908
slc12a4	solute carrier family 12 member 4 [Source:ZFIN;Acc:ZDB-GENE-090218-27]	284.892	0.00576287	0.0425957	-1.73555	194.092	0.563656	0.921889	-1.15891
slc12a7a	solute carrier family 12 member 7a [Source:ZFIN;Acc:ZDB-GENE-070912-696]	311.596	0.00412139	0.032259	-1.71724	321.943	0.342748	0.815943	1.21565
slc15a1a	solute carrier family 15 member 1a [Source:ZFIN;Acc:ZDB-GENE-091204-9]	12.5399	0.526753	?	-1.74488	1842.07	0.00114927	0.0243077	1.65562
slc20a1a	solute carrier family 20 member 1a [Source:NCBI gene;Acc:406458]	6636.49	1.57802e-83	9.1992e-81	-3.21291	37.7402	0.0526553	?	-3.10344
slc25a10	solute carrier family 25 member 10 [Source:ZFIN;Acc:ZDB-GENE-040426-1095]	412.058	3.70572e-06	6.66929e-05	-2.15179	561.536	0.124524	0.520911	1.29166
slc25a55a	solute carrier family 25 member 55a [Source:ZFIN;Acc:ZDB-GENE-040426-2745]	390.991	0.773336	0.947059	1.05032	1170.39	0.0116798	0.124285	-1.4055
slc26a1	solute carrier family 26 member 1 [Source:ZFIN;Acc:ZDB-GENE-070112-2182]	1069.11	5.38291e-06	9.27687e-05	-1.65464	404.746	0.150207	0.571836	-1.38603
slc26a6	solute carrier family 26 member 6 [Source:ZFIN;Acc:ZDB-GENE-081105-83]	1392.63	0.00132582	0.0124661	-1.37849	2024.49	0.0143503	0.141782	-1.42031
slc26a6l	---	922.679	5.21181e-40	1.18441e-37	-4.54471	345.329	3.22369e-05	0.00150897	3.94666
slc26a6l2	---	927.346	5.98693e-06	0.000102258	-1.73172	912.214	0.0064077	0.0821799	-1.70625
slc26a11	solute carrier family 26 member 11 [Source:ZFIN;Acc:ZDB-GENE-030131-5349]	189.529	0.817395	0.957874	-1.05566	912.214	0.0064077	0.0821799	-1.70625
slc34a1a	solute carrier family 34 member 1a [Source:ZFIN;Acc:ZDB-GENE-101006-3]	84.8901	2.71176e-09	7.88703e-08	-9.24772
slc34a2b	---	110.205	0.0157582	0.0948746	-2.24831	1057.07	0.000470208	0.0123932	2.01863
Cellular hexose transporters
slc2a1b	solute carrier family 2 member 1b [Source:ZFIN;Acc:ZDB-GENE-090915-1]	156.973	0.00996503	0.0659482	2.06392	148.72	0.688839	0.955589	-1.12356
slc2a2	solute carrier family 2 member 2 [Source:ZFIN;Acc:ZDB-GENE-030131-1213]	303.065	3.25959e-07	6.85024e-06	-2.66355	452.435	0.416235	0.857641	1.18405
slc2a4	solute carrier family 2 member 4 [Source:HGNC Symbol;Acc:HGNC:11009]	87.1025	0.00541596	0.0404553	-2.62708	65.8386	0.0153087	?	-2.74192
slc2a5	solute carrier family 2 member 5 [Source:ZFIN;Acc:ZDB-GENE-060222-2]	45.3861	2.01225e-06	3.75769e-05	-10.3865	247.368	0.000154421	0.00502403	-2.95969
slc2a6	solute carrier family 2 member 6 [Source:ZFIN;Acc:ZDB-GENE-081104-301]	148.606	7.26188e-05	0.000985499	5.77371	25.2673	0.643925	?	-1.4858
slc2a9	solute carrier family 2 member 9 [Source:HGNC Symbol;Acc:HGNC:13446]	307.052	7.05159e-05	0.000960851	-2.11495	314.34	0.037093	0.258955	-1.52869
slc2a9l1	solute carrier family 2 member 9, like 1 [Source:ZFIN;Acc:ZDB-GENE-090915-3]	142.724	5.65748e-16	3.24169e-14	11.6985
slc2a11b	solute carrier family 2 member 11b [Source:NCBI gene;Acc:564970]	33.1149	5.26424e-06	9.10748e-05	-14.2196
slc2a12	---	259.297	1.24487e-07	2.75433e-06	-3.36609	311.505	0.192142	0.649267	-1.43923
slc5a1	solute carrier family 5 member 1 [Source:ZFIN;Acc:ZDB-GENE-040426-1524]	942.203	0.000189328	0.00231405	-1.53955	2191.46	5.71957e-09	1.25625e-06	1.95384
slc5a2	solute carrier family 5 member 2 [Source:ZFIN;Acc:ZDB-GENE-040426-2498]	418.233	5.02778e-12	2.00632e-10	-3.19154
slc5a10	solute carrier family 5 member 10 [Source:HGNC Symbol;Acc:HGNC:23155]	429.745	1.68848e-06	3.17966e-05	-2.227
slc5a11	solute carrier family 5 member 11 [Source:ZFIN;Acc:ZDB-GENE-041114-9]	322.77	1.52644e-10	5.28851e-09	-3.36566	307.69	0.245102	0.722135	-1.35576
nucks1a	---	439.16	0.000973351	0.00955394	1.73196	339.905	0.142694	0.558908	1.35329
Vitamines, Nucleosides and related molecules transporters
ptgdsb.1	---	1723.78	0.000241945	0.00288356	-1.37541	1453.78	0.000166333	0.00529669	-1.6056
slc16a2	solute carrier family 16 member 2 [Source:HGNC Symbol;Acc:HGNC:10923]	153.803	4.14225e-05	0.000595915	-2.96618	23.7184	0.949954	?	1.04206
slc27a3	solute carrier family 27 member 3 [Source:HGNC Symbol;Acc:HGNC:10997]	110.779	0.00257229	0.0216369	-2.57035	127.081	0.318518	0.794764	1.36061
slc27a4	solute carrier family 27 member 4 [Source:ZFIN;Acc:ZDB-GENE-050417-248]	121.729	0.290182	0.668974	-1.37708	605.786	0.00207587	0.0368156	1.81947
slc28a1	solute carrier family 28 member 1 [Source:ZFIN;Acc:ZDB-GENE-050419-117]	712.558	1.4096e-05	0.000224599	-1.79324	1443.06	0.000643828	0.0155353	1.58051
slc35a3	solute carrier family 35 member A3b [Source:ZFIN;Acc:ZDB-GENE-050417-460]	206.005	1.02862e-06	2.0017e-05	3.12873	206.243	0.0290875	0.223265	-1.73083
slc35a3a	solute carrier family 35 member A3a [Source:ZFIN;Acc:ZDB-GENE-081105-80]	83.1298	0.051336	0.230205	2.01505	105.025	0.32405	0.801562	1.38986
slco2b1	---	908.912	1.20507e-07	2.68397e-06	-1.92407	829.171	0.00520515	0.0700313	1.50508
Amino acid transporters
slc1a5	solute carrier family 1 member 5 [Source:ZFIN;Acc:ZDB-GENE-070501-4]	377.072	4.52967e-11	1.63703e-09	-3.08381	62.6192	0.400855	?	-1.43144
slc3a1	solute carrier family 3 member 1 [Source:ZFIN;Acc:ZDB-GENE-090313-225]	1666	1.10725e-32	1.75009e-30	3.16242	2964.43	0.551551	0.920612	-1.19234
slc3a2a	---	1004.32	0.00259775	0.0218237	-1.39481	3393.62	0.00893823	0.103048	1.31048
slc6a6	solute carrier family 6 member 6b [Source:ZFIN;Acc:ZDB-GENE-030131-3077]	944.333	1.23412e-06	2.38775e-05	-1.73437	1093.25	0.782873	0.974298	1.03859
slc6a6b	solute carrier family 6 member 6b [Source:ZFIN;Acc:ZDB-GENE-030131-3077]	323.609	7.52584e-08	1.75489e-06	-2.8343	297.413	0.495083	0.901248	1.15301
slc6a18	solute carrier family 6 member 18 [Source:ZFIN;Acc:ZDB-GENE-080219-9]	3319.84	7.17247e-21	5.79328e-19	-1.98551	4349.49	1.04691e-05	0.000610056	-1.84151
slc6a19	solute carrier family 6 member 19 [Source:HGNC Symbol;Acc:HGNC:27960]	43.6376	0.813003	0.955955	-1.18224	363.773	0.00200316	0.0362005	2.59458
slc6a19a.1	solute carrier family 6 member 19 [Source:HGNC Symbol;Acc:HGNC:27960] | solute carrier family 6 member 19a, tandem duplicate 1 [Source:ZFIN;Acc:ZDB-GENE-070620-2]	340.095	1.30463e-34	2.33233e-32	-10.0918	4226.71	0.943989	0.995615	-1.00786
slc6a20	---	279.07	2.29618e-05	0.000349458	-2.40802	250.711	0.0113089	0.121393	-2.40499
slc7a7	solute carrier family 7 member 7 [Source:ZFIN;Acc:ZDB-GENE-051127-5]	499.707	0.179899	0.516859	-1.22686	1159.66	0.00658841	0.0832394	1.42486
slc7a8a	solute carrier family 7 member 8a [Source:ZFIN;Acc:ZDB-GENE-121120-2]	310.247	5.34584e-06	9.22485e-05	-2.38625	1649.13	0.00900208	0.103506	1.41907
slc7a9	solute carrier family 7 member 9 [Source:ZFIN;Acc:ZDB-GENE-080116-2]	338.913	5.84609e-10	1.87972e-08	-3.11991	744.592	0.374909	0.836102	-1.41054
slc25a29	solute carrier family 25 member 29 [Source:HGNC Symbol;Acc:HGNC:20116]	291.063	2.56644e-15	1.39315e-13	-4.88688	48.6657	0.863877	?	1.08477
slc38a3a	---	35.4699	6.14844e-05	0.000852515	9.27683
slc43a2b	solute carrier family 43 member 2b [Source:ZFIN;Acc:ZDB-GENE-041212-6]	407.401	7.00365e-13	3.17247e-11	-3.38517	913.8	0.114817	0.499758	1.26172
Bilesalts, organic acids, metal ions, amine compounds transporters
cp	ceruloplasmin [Source:ZFIN;Acc:ZDB-GENE-010522-1]	188.801	2.85838e-16	1.68093e-14	-7.21075	91.5032	0.139884	0.552931	-1.78976
hephl1b	hephaestin-like 1b [Source:ZFIN;Acc:ZDB-GENE-091204-388]	1021.78	2.51564e-09	7.44586e-08	1.89938	641.774	0.283715	0.762088	1.22661
mpc2	mitochondrial pyruvate carrier 2 [Source:ZFIN;Acc:ZDB-GENE-030131-330]	789.183	0.000554645	0.00598285	-1.52413	615.347	0.000225595	0.00680438	2.11918
mttp	microsomal triglyceride transfer protein [Source:NCBI gene;Acc:406207]	123.467	1.98663e-08	5.11261e-07	-5.61075	4214.5	6.55887e-05	0.00257721	1.61904
oatx	organic anion transporter X [Source:ZFIN;Acc:ZDB-GENE-070115-1]	571.845	6.90581e-50	2.05763e-47	-10.141	49.5297	0.000487495	?	-5.42888
rhag	---	938.909	2.22532e-05	0.000339831	-1.69147	617.531	0.0171977	0.161885	-1.51427
slc10a2	solute carrier family 10 member 2 [Source:ZFIN;Acc:ZDB-GENE-040426-1328]	21.7264	0.00637635	0.046263	-6.91719	2370.27	0.00209107	0.0369321	-1.51457
slc13a3	solute carrier family 13 member 3 [Source:ZFIN;Acc:ZDB-GENE-040426-2486]	7557.61	4.86666e-31	6.7971e-29	-2.04391	376.273	0.0671111	0.370647	4.00115
slc13a5a	---	496.324	2.77047e-30	3.6418e-28	-5.92403
slc13a5b	solute carrier family 13 member 5b [Source:ZFIN;Acc:ZDB-GENE-130530-605]	21.4164	0.0171562	0.101068	-5.14322	1065.08	2.80274e-05	0.00132642	-2.63562
slc14	si:dkey-183c6.7 [Source:ZFIN;Acc:ZDB-GENE-160728-81]	188.437	1.01666e-06	1.98419e-05	-3.50067	12.575	0.776556	?	-1.29278
slc16a2	solute carrier family 16 member 2 [Source:HGNC Symbol;Acc:HGNC:10923]	153.803	4.14225e-05	0.000595915	-2.96618	23.7184	0.949954	?	1.04206
slc16a4	solute carrier family 16 member 4 [Source:ZFIN;Acc:ZDB-GENE-070112-602]	97.3745	2.38516e-18	1.65701e-16	-25.8083
slc16a9a	solute carrier family 16 member 9a [Source:ZFIN;Acc:ZDB-GENE-040426-1364]	232.1	0.00149009	0.0137692	1.99937	915.684	1.21503e-08	2.31287e-06	-2.31546
slc22a13a	solute carrier family 22 member 13a [Source:ZFIN;Acc:ZDB-GENE-070912-473]	326.158	0.000157734	0.00198024	-2.00728	47.7851	0.215	?	1.82134
slc22a13b	---	203.555	4.6549e-06	8.17994e-05	-2.881	223.973	0.0861608	0.426578	1.63832
slc22a2	---	2244.87	2.8039e-46	7.51894e-44	3.20853
slc22a21	solute carrier family 22 member 21 [Source:ZFIN;Acc:ZDB-GENE-091118-62]	522.578	1.9012e-31	2.76982e-29	-7.23178	15.1678	0.82064	?	1.20701
slc22a4	solute carrier family 22 member 4 [Source:ZFIN;Acc:ZDB-GENE-040426-1517]	1250.56	4.9429e-22	4.41829e-20	-2.83417	960.171	0.911725	0.994124	-1.02284
slc22a5	solute carrier family 22 member 5 [Source:ZFIN;Acc:ZDB-GENE-091012-1]	25.5076	0.00489668	0.0370721	-6.21559	481.479	0.658535	0.949026	1.12329
slc22a6l	solute carrier family 22 member 6, like [Source:NCBI gene;Acc:404609]	1777.64	5.48965e-34	9.31712e-32	-3.02268	177.617	0.50603	0.906528	-1.33628
slc22a7b.3	solute carrier family 22 member 7b, tandem duplicate 3 [Source:ZFIN;Acc:ZDB-GENE-131120-103]	3856.64	2.74783e-51	8.77212e-49	-2.88236	2321.97	2.54879e-07	3.11899e-05	5.0073
slc25a1b	---	398.186	4.1751e-06	7.41454e-05	-2.23224	665.44	0.161327	0.595846	1.27682
slc25a29	solute carrier family 25 member 29 [Source:HGNC Symbol;Acc:HGNC:20116]	291.063	2.56644e-15	1.39315e-13	-4.88688	44.7964	0.343855	?	-1.59538
slc30a1a	---	118.561	0.875655	0.974048	1.04734	153.416	0.00818579	0.0969841	2.17606
slc30a7	solute carrier family 30 member 7 [Source:NCBI gene;Acc:327439]	337.185	6.00172e-05	0.000833897	2.06951	245.251	0.170655	0.612156	-1.36974
slc31a1	solute carrier family 31 member 1 [Source:ZFIN;Acc:ZDB-GENE-040415-3]	112.545	0.550512	0.864028	-1.19882	497.197	2.45631e-05	0.00118874	2.19219
slc40a1	solute carrier family 40 member 1 [Source:NCBI gene;Acc:58153]	136.5	0.000283676	0.00331029	-2.75732	364.048	0.847464	0.98592	-1.04233
slc44a4	solute carrier family 44 member 4 [Source:NCBI gene;Acc:393385]	4792.1	9.40239e-09	2.5264e-07	-1.46648	2233.93	1.06506e-06	9.60352e-05	-1.91684
slc47a1	solute carrier family 47 member 1 [Source:ZFIN;Acc:ZDB-GENE-050327-20]	802.219	0.000288097	0.00335022	-1.58248	833.757	0.298805	0.773282	-1.2431
slc47a4	solute carrier family 47 member 4 [Source:ZFIN;Acc:ZDB-GENE-130530-865]	4586.28	9.43107e-129	9.72706e-126	-6.36673
slc4a11	solute carrier family 4 member 11 [Source:HGNC Symbol;Acc:HGNC:16438]	2455.99	8.41157e-11	2.97579e-09	-1.69905	397.951	0.0546508	0.328585	-1.62348
slc5a8l	solute carrier family 5 member 8, like [Source:NCBI gene;Acc:556156]	611.561	3.30883e-05	0.000486457	-1.83172	1707.69	0.0174817	0.163302	-1.44351
slc6a18	solute carrier family 6 member 18 [Source:ZFIN;Acc:ZDB-GENE-080219-9]	3319.84	7.17247e-21	5.79328e-19	-1.98551	4349.49	1.04691e-05	0.000610056	-1.84151
slc6a19	solute carrier family 6 member 19 [Source:HGNC Symbol;Acc:HGNC:27960]	43.6376	0.813003	0.955955	-1.18224	363.773	0.00200316	0.0362005	2.59458
slc6a19a.1	solute carrier family 6 member 19 [Source:HGNC Symbol;Acc:HGNC:27960] | solute carrier family 6 member 19a, tandem duplicate 1 [Source:ZFIN;Acc:ZDB-GENE-070620-2]	340.095	1.30463e-34	2.33233e-32	-10.0918	4226.71	0.943989	0.995615	-1.00786
slc6a1l	solute carrier family 6 member 1, like [Source:ZFIN;Acc:ZDB-GENE-041210-296]	317.358	0.00400077	0.0314433	-1.74565	159.822	0.160675	0.594452	-1.7439
slc6a20	---	279.07	2.29618e-05	0.000349458	-2.40802	250.711	0.0113089	0.121393	-2.40499
slc6a22.1	---	1288	8.65761e-05	0.00115046	1.48627	163.478	0.622563	0.940573	-1.16238
slc6a6	solute carrier family 6 member 6b [Source:ZFIN;Acc:ZDB-GENE-030131-3077]	944.333	1.23412e-06	2.38775e-05	-1.73437	1093.25	0.782873	0.974298	1.03859
slc6a6b	solute carrier family 6 member 6b [Source:ZFIN;Acc:ZDB-GENE-030131-3077]	323.609	7.52584e-08	1.75489e-06	-2.8343	297.413	0.495083	0.901248	1.15301
slco2b1	---	908.912	1.20507e-07	2.68397e-06	-1.92407	829.171	0.00520515	0.0700313	1.50508
vdac2	voltage dependent anion channel 2 [Source:HGNC Symbol;Acc:HGNC:12672]	547.19	0.024743	0.133502	-1.39867	2485.88	4.63243e-07	4.83919e-05	1.81895
Aquaporins
aqp1a.1	aquaporin 1a (Colton blood group), tandem duplicate 1 [Source:ZFIN;Acc:ZDB-GENE-030131-7764]	413.488	0.0166628	0.0987252	-1.48578	286.43	0.0785083	0.406797	1.48121
aqp3	aquaporin 3a [Source:ZFIN;Acc:ZDB-GENE-040426-2826]	8.84821	0.729097	?	1.41423
aqp4	aquaporin 4 [Source:HGNC Symbol;Acc:HGNC:637]					9.4516	0.920335	?	-1.1069
aqp7	aquaporin 7 [Source:ZFIN;Acc:ZDB-GENE-030131-6461]	7.80038	0.995771	?	1.00566
aqp8a.2	---	4411.23	0	0	-64.1708	3857.04	0.0601245	0.345655	-3.25004
aqp10a	---					46.4565	0.00732074	?	4.39682
aqp10b	aquaporin 10b [Source:ZFIN;Acc:ZDB-GENE-060503-57]	211.546	5.10787e-12	2.03223e-10	-5.14062	523.293	0.011663	0.124285	-1.8461
aqp11	aquaporin 11 [Source:HGNC Symbol;Acc:HGNC:19940]	20.586	0.995276	0.998703	1.00419	375.292	0.334513	0.808567	-1.26743
aqp12	---					19.549	0.335112	?	-2.22854
gng12	si:dkey-44g17.6 [Source:ZFIN;Acc:ZDB-GENE-120215-200]	117.231	0.0227316	0.125538	-1.99099	73.0351	0.875843	0.989566	-1.06486
mbd3b	methyl-CpG binding domain protein 3b [Source:ZFIN;Acc:ZDB-GENE-030131-9792]	48.5743	0.00314142	0.0256518	-3.88729	262.786	0.582831	0.928585	1.51924
prkar2ab	---	32.3478	0.00482739	0.0366303	-5.13359	60.1312	0.0268051	?	2.58894
claudins, cadherins and connexins
cldn8	claudin 8 [Source:HGNC Symbol;Acc:HGNC:2050]	216.934	0.0016571	0.0151043	2.32674
cldn10b	claudin 10b [Source:ZFIN;Acc:ZDB-GENE-050522-42]	770.516	9.38878e-05	0.00123781	-1.64021
cldn15a	claudin 15a [Source:ZFIN;Acc:ZDB-GENE-040426-1305]	667.722	3.73768e-10	1.22231e-08	2.36088	2980.41	0.5096	0.907532	1.07785
cldn18	claudin 18 [Source:HGNC Symbol;Acc:HGNC:2039]	8.20587	0.972597	?	-1.03622
cldnc	claudin c [Source:ZFIN;Acc:ZDB-GENE-010328-3]	474.443	1.82048e-05	0.000283057	-1.97506	1517.89	0.00154002	0.0298456	-1.54359
cxadr	CXADR Ig-like cell adhesion molecule [Source:NCBI gene;Acc:791793]	225.027	0.000678654	0.00714238	-2.12814	152.143	0.990208	0.99964	1.00345
cdh11	cadherin 11, type 2, OB-cadherin (osteoblast) [Source:ZFIN;Acc:ZDB-GENE-980526-170]	361.961	0.0047299	0.0359719	-1.63612	61.6857	0.297161	?	-1.55434
cdh16	cadherin 16, KSP-cadherin [Source:ZFIN;Acc:ZDB-GENE-140106-140]	475.124	3.10493e-31	4.38221e-29	-7.49545
cdh17	---	8424.16	2.40163e-66	1.07337e-63	-2.8033	17658.9	2.04614e-07	2.57754e-05	1.59251
cd151	CD151 antigen, like [Source:ZFIN;Acc:ZDB-GENE-040426-1868]	651.929	0.826263	0.959832	1.03034	435.687	0.955007	0.997037	-1.01011
cd302	CD302 molecule [Source:ZFIN;Acc:ZDB-GENE-111118-1]	1623.64	2.59069e-11	9.54284e-10	-1.83493	1103.28	6.91133e-06	0.000441809	-2.04245
flnca	filamin C, gamma a (actin binding protein 280) [Source:ZFIN;Acc:ZDB-GENE-070503-1]	94.1498	0.00319808	0.025972	2.67793	1372.2	2.76366e-11	8.76797e-09	2.3633
cx28.9	---	423.213	1.73448e-06	3.25712e-05	-2.19471	335.253	2.95806e-05	0.00139224	-3.84635
cx32.3	---	602.362	1.02434e-16	6.30013e-15	-3.53022	1342.14	0.0237785	0.195866	-2.47409
cdk18	---	35.0485	0.0276636	0.145914	-3.41153	12.2771	0.543858	?	-1.73507
bicd2	---	72.4287	0.627954	0.901636	-1.20152	67.9342	0.137835	?	1.84546
bicdl2	BICD family like cargo adaptor 2 [Source:NCBI gene;Acc:777640]	119.622	0.0567711	0.24754	-1.7598	71.1825	0.0215559	0.18727	-2.51409
